# Supplementary material for: Extraction of Silicon-Containing Nanoparticles from an Agricultural Soil for Analysis by Single Particle Sector Field and Time-of-Flight Inductively Coupled Plasma Mass Spectrometry
Source: Nanomaterials (Basel). 2023 Jul 11;13(14):2049. doi: 10.3390/nano13142049 (PMC10383646; doi:10.3390/nano13142049)
Supplement: Supplementary file 1 [file nanomaterials-13-02049-s001.zip]

Archive with 1 entries (1 files):
- nanomaterials-2452181-supplementary.pdf
